# Supplementary material for: Biohybrid lung Development: Towards Complete Endothelialization of an Assembled Extracorporeal Membrane Oxygenator
Source: Bioengineering (Basel). 2023 Jan 5;10(1):72. doi: 10.3390/bioengineering10010072 (PMC9854558; doi:10.3390/bioengineering10010072)
Supplement: Supplementary file 1 [file bioengineering-10-00072-s001.zip]

Archive with 1 entries (1 files):
- bioengineering-2065876-supplementary.docx
